# Supplementary material for: Impact of bisoprolol and amlodipine on cardiopulmonary responses and symptoms during exercise in patients with chronic obstructive pulmonary disease
Source: PLoS One. 2023 Jun 1;18(6):e0286302. doi: 10.1371/journal.pone.0286302 (PMC10234532; doi:10.1371/journal.pone.0286302)
Supplement: S1 Raw data — (XLS) [file pone.0286302.s001.xls]

## Sheet: raw data
	amlodipine	bisoprolol	Gender	smoking	pack years	BW	BH	Age	WR, watt	WR, %	VO2 at rest	VO2 at peak	VO2 at peak, %	VO2 ml/kg	RER	RR, rest	RR, exercise	VT, rest	VT, exercise	VEQ	SpO2, rest	SpO2, exercise	HR, rest	HR, exercise	HR, %	O2P	O2P, %	SBP at rest	DBP at rest	SBP at exercise	DBP at exercise	RPP rest	RPP exercise	BR, L/min	BR, %	CI, rest	CI, exercise	FEV1/FVC	FVC, L	FVC, %	FEV1, L/min	FEV1, %	WE	AT, ml	AT, %	MIP	MIP, %	MEP	MEP, %
1	1	0	1	1	15	66	166	70	65	60	221	828	51	12.6	0.94	12	26	755	1020	35.8	96	88	93	117	78	7	65	134	80	158	81	12462	18486	1	1	4.9	8.1	30.5936	2.19	70	0.67	27	9.1	776	48	68	65	103	53
2	1	0	1	1	15	64	166	70	64	61	439	732	46	11.4	1.09	16	24	1232	1251	45	95	91	100	123	82	6	57	134	78	162	76	13400	19926	68	69	6.1	7.6	39.0351	2.28	72	0.89	36	5.8	538	34	66	63	128	66
3	0	0	1	2	20	45	155.5	70	30	43	195	553	50	12.3	0.81	16	28	629	691	50	94	88	82	120	80	5	62	144	91	170	98	11808	20400	4	19	4.7	6.7	40.1361	1.47	65	0.59	33	x	x	x	56	54	98	50
4	0	0	1	2	40	102	175	78	61	56	317	981	54	9.6	0.9	19	34	767	968	40.1	93	87	75	105	74	9	73	156	86	205	94	11700	21525	2	6	5.4	9	41.9811	2.12	57	0.89	31	6.3	652	36	58	58	138	74
5	0	0	1	2	20	45	155.5	70	0	0	212	401	36	8.9	0.83	18	26	626	611	59	92	89	82	127	84	3	43	134	102	134	102	10988	17018	6.3	28	4.8	5.8	44	1.25	55	0.55	30	X	X	X	22	21	55	28
6	1	0	1	2	20	71	170	66	37	29	335	632	34	8.9	0.78	18	25	697	770	X	93	93	60	98	64	6	53	136	86	181	89	8160	17738	16	46	5.5	7	44.898	1.96	54	0.88	31	X	X	X	40	38	89	45
7	0	1	1	1	20	69	165	63	85	64	299	1291	69	18.7	0.89	29	38	455	1070	37.9	95	94	70	95	61	14	113	135	76	160	71	9450	15200	-1.3	-3.3	5.3	10.6	44.9541	2.18	66	0.98	37	10.8	991	53	53	49	138	68
8	0	0	1	2	40	98	175	78	62	57	308	998	55	10.2	0.83	20	32	719	988	42.5	94	88	77	102	72	10	77	116	67	146	68	8932	14892	6.2	16.4	5.4	9	45.4545	2.09	57	0.95	33	8.9	781	43	59	60	129	70
9	0	0	1	2	10	69	168	79	76	84	235	1051	72	15	0.87	19	28	540	1118	38	95	91	74	114	81	9	89	122	70	194	74	9028	22116	14	31	5	9.3	48.7069	2.32	76	1.13	48	8.8	735	50	48	48	103	55
10	0	0	2	2	15	45	149	70	35	65	274	695	73	16	0.87	29	30	632	717	40	96	88	98	106	71	7	102	96	48	165	79	9408	17490	4	4	5.2	7.4	49.2424	1.32	58	0.65	36	5.4	X	X	48	70	99	74
11	0	0	1	2	34	58	163	65	48	46	310	742	48	12.8	1.02	22	30	752	1157	46.9	92	95	86	105	68	7	71	155	82	183	85	13330	19215	9	20	5.3	7.7	49.2462	1.99	65	0.98	40	7.6	617	40	53	49	86	43
12	0	1	2	0	0	50	153	56	102	131	176	1140	92	22.8	1.11	17	34	503	1041	27.8	99	94	88	167	102	7	91	100	64	133	74	8800	22211	11	23	4.7	9.8	49.3392	2.27	85	1.12	51	8.7	636	52	75	99	106	76
13	0	1	2	0	0	49	153	53	87	106	204	1165	92	24	1.08	15	37	480	977	31	96	94	97	177	106	7	87	106	84	134	80	10282	23718	8.2	18.6	4.7	9.9	50.9259	2.16	80	1.1	49	9.5	489	40	77	100	108	76
14	0	0	2	2	15	45	149	70	35	65	193	658	69	14.6	0.88	15	36	605	539	31	93	86	80	134	90	5	76	96	60	195	97	7680	26130	2	10	4.7	7.2	50.9434	1.06	47	0.54	30	8.5	540	56	46	68	95	72
15	0	1	2	0	0	48	153	54	94	118	241	1262	102	26.3	1.03	21	34	464	1111	26.7	97	94	92	165	99	8	102	111	76	202	77	10212	33330	14	27	5	10.5	51.8349	2.18	81	1.13	50	9.4	788	64	80	105	110	78
16	0	0	2	0	0	44	150	65	48	79	134	699	68	15.9	0.89	8	25	707	806	36	100	97	83	113	73	6	94	131	86	144	84	10873	16272	14	41	4.4	7.4	53.1646	1.58	66	0.84	43	9.1	542	53	60	85	113	83
17	0	0	1	2	10	90	170	69	97	77	436	1013	52	11	1.01	23	55	784	643	31	92	78	82	125	83	8	63	138	51	116	53	11316	14500	19	41	6	9.1	53.211	2.18	62	1.16	42	8.6	811	42	65	62	100	51
18	0	0	1	1	30	49	160	62	87	96	206	1142	84	23.3	0.98	18	37	535	1162	37.8	98	95	65	132	84	9	100	113	77	192	95	7345	25344	11	20	4.8	9.8	54.5082	2.44	86	1.33	57	9.8	767	57	120	111	106	52
19	0	0	1	2	10	90	170	70	89	72	288	1212	63	13.5	0.89	34	34	384	884	34.9	93	77	86	118	79	10	80	127	54	152	51	10922	17936	14	32	5.2	10.2	54.7872	1.88	54	1.03	37	8.4	717	37	70	67	88	45
20	0	0	1	0	0	44	150	65	104	170	219	1088	107	24.7	1.15	15	34	610	1073	30.9	98	98	73	157	101	7	105	108	69	163	92	7884	25591	9	20	4.9	9.5	54.9223	1.93	81	1.06	55	8.9	630	62	48	68	121	89
21	0	0	1	2	34	63	163	64	57	32	393	827	36	13.2	1.13	31	30	562	1333	45	90	95	84	102	65	8	55	128	81	148	85	10752	15096	59	60	5.8	8.1	55.8685	2.13	63	1.19	48	8.2	567	24	64	59	83	41
22	0	0	1	0	0	43.5	150	65	94	154	148	1124	111	25.8	1.07	10	30	516	1129	32	97	97	67	161	104	7	107	113	71	178	85	7571	28658	6.4	16	4.6	9.7	55.9322	1.77	75	0.99	51	9.5	601	59	41	58	116	86
23	0	0	1	2	75	91	181	72	64	41	577	1274	47	13	1.1	23	33	1054	1486	40	88	88	88	118	80	10	64	118	79	150	72	10384	17700	87	64	6.9	9.9	57.8059	2.37	59	1.37	40	9.8	891	39	71	69	116	60
24	0	0	2	0	0	63	162	45	72	67	229	1013	63	16.1	1.09	38	44	348	906	38	98	98	87	119	68	9	93	110	84	136	84	9570	16184	35	46	5	9.1	58.0247	3.24	60	1.88	69	8.1	575	36	78	96	84	57
25	0	0	1	2	15	73	176	55	132	81	315	2270	103	31.1	1.07	11	41	967	1799	34.1	96	93	75	142	86	16	119	106	86	167	82	7950	23714	-18.8	-34.2	5.4	15.9	58.2278	2.37	53	1.38	38	11.7	1101	50	101	90	188	89
26	0	0	1	2	50	67	164	75	57	58	317	879	57	13.1	0.92	22	32	664	994	44.9	92	94	98	118	81	7	71	99	57	149	67	9702	17582	42	56	5.4	8.4	58.8608	3.16	111	1.86	84	8.8	618	40	76	75	97	51
27	0	0	1	2	10	90	170	71	64	53	292	977	52	10.9	0.87	32	32	387	751	X	89	70	72	123	82	8	63	128	74	171	73	9216	21033	19	44	5.3	8.9	59.5506	1.78	51	1.06	39	6.3	X	X	53	51	89	46
28	0	0	1	2	50	74	164	73	21	18	219	663	38	9	0.91	23	30	534	863	x	92	94	74	110	74	6	51	95	64	147	66	7030	16170	39	60	4.9	7.2	60.0733	2.73	95	1.64	73	3.2	x	x	51	115	60	2
29	0	0	1	1	30	64.5	174	61	113	89	198	1177	65	18.2	1.1	13	28	683	1679	38.5	96	97	76	126	80	9	82	87	65	135	67	6612	17010	50	51	4.8	10.1	60.2978	4.03	98	2.43	74	7.5	660	37	66	60	143	70
30	0	1	1	1	20	68	165	61	80	59	470	1183	62	17.4	1.06	24	34	719	1191	37.4	95	95	78	118	74	10	84	156	86	223	84	12168	26314	-3	-7	6.3	10	61.039	1.54	46	0.94	35	9.9	842	44	63	58	184	91
31	0	0	1	2	80	66.5	163.5	68	80	70	292	1298	77	19.5	1.09	15	29	702	1609	32.4	97	97	76	123	81	11	95	127	71	213	80	9652	26199	28	38	5.3	10.7	61.2546	2.71	91	1.66	70	10	714	42	129	123	172	88
32	0	0	1	2	75	92.4	180.5	74	43	34	374	828	42	9	1.1	11	24	1285	1490	39.1	94	84	79	101	69	8	61	131	69	162	71	10349	16362	31	47	5.7	8.1	61.6236	2.71	63	1.67	50	7.8	546	28	70	68	111	58
33	0	0	1	2	15	75	175	57	138	86	246	1809	82	24.1	1.17	11	36	862	2005	31.9	96	98	82	138	85	13	97	126	95	198	101	10332	27324	23	24	5	13.4	61.8768	3.41	79	2.11	60	9.7	931	42	118	106	209	100
34	0	0	1	2	20	74	163	74	61	60	250	858	53	11.6	0.97	21	31	547	942	39	95	92	79	106	73	8	73	125	70	163	70	9875	17278	18	38	5	8.3	62.0112	1.79	61	1.11	52	7.3	686	43	89	87	117	61
35	1	0	2	0	0	74.2	178	60	98	65	278	1066	51	14.4	1.06	27	38	515	1124	41.8	96	95	79	129	81	8	63	112	78	167	83	8848	21543	29	40	5.2	9.4	62.069	2.9	65	1.8	50	5.2	790	37	92	84	164	80
36	0	0	1	1	40	50	160	62	85	91	244	1187	86	23.7	1.03	20	36	521	1216	39.4	97	95	76	134	85	9	100	114	59	191	118	8664	25594	22	33	5	10.1	62.1723	2.67	93	1.66	71	9.8	720	52	111	102	134	66
37	0	0	1	2	75	92	181	72	69	52	324	1202	59	13	1.13	9	31	1181	1537	36	92	89	54	122	83	10	72	118	67	236	79	6372	28792	18	28	5.4	10.1	62.2642	2.65	61	1.65	48	7.6	828	41	73	71	118	61
38	0	0	1	2	20	45	170	64	48	61	190	619	51	13.7	1.08	40	58	332	590	49	97	96	98	119	76	5	67	86	58	130	64	8428	15470	41	55	4.7	7	62.7329	1.61	44	1.01	55	8.3	535	44	86	80	94	47
39	0	0	1	0	0	54	154	73	47	87	205	863	86	16	0.94	25	33	415	926	37.9	97	95	94	122	83	7	104	153	85	205	91	14382	25010	12	28	4.8	8.4	62.8743	1.67	69	1.05	55	11.5	525	52	46	69	100	76
40	0	0	2	0	0	44	150	65	91	149	197	1217	119	27.7	1.06	16	31	673	1164	31.5	98	97	70	154	99	8	120	107	61	165	80	7490	25410	6	13	4.8	10.2	62.963	1.62	68	1.02	52	9.4	693	68	54	76	131	97
41	0	0	1	2	15	75	175	55	98	59	335	1352	60	18	1	11	25	1289	1652	36.1	93	95	57	112	68	12	87	111	91	157	93	6327	17584	–1.4	–3.6	5.5	10.9	63.2768	1.77	40	1.12	32	9	931	41	96	85	148	70
42	1	0	1	2	15	78	178	60	145	91	254	1492	67	19.1	1.08	20	34	528	1563	35.1	96	97	56	135	84	11	80	121	81	169	94	6776	22815	55	51	5.1	11.7	63.587	3.68	82	2.34	65	8.5	976	44	83	75	160	78
43	0	0	1	1	27.5	62	167	70	76	75	441	1048	68	16.9	1.04	20	33	1018	1614	45.7	97	99	76	111	74	9	92	115	69	181	69	8740	20091	32	38	6.1	9.3	63.6637	3.33	103	2.12	83	8	748	49	54	52	119	61
44	0	0	1	0	0	62	151	62	87	73	215	1289	75	20.8	1.11	22	57	372	900	33.9	97	95	61	105	66	12	113	124	91	146	84	7564	15330	-3	-6	4.8	10.6	63.6842	1.9	89	1.21	70	8.2	698	41	42	58	97	71
45	0	0	1	2	20	75	163	75	71	71	262	1102	69	14.7	0.9	18	33	551	1009	35.9	94	89	94	109	75	10	92	138	72	200	80	12972	21800	13	28	5.1	9.6	64.2857	1.82	66	1.17	55	10	834	52	80	79	123	65
46	0	0	1	0	0	50	160	60	79	110	234	1005	86	20.1	1.06	16	33	595	1153	40.9	94	97	98	158	99	6	87	142	103	204	108	13916	32232	35	48	5	9.1	64.5418	2.51	86	1.62	68	8.4	546	47	67	91	94	68
47	0	1	1	2	40	77	173	64	148	102	235	2065	100	27	1.05	13	39	640	1977	30	95	94	66	119	77	17	131	117	84	222	80	7722	26418	38	33	5	14.8	65.1163	3.87	98	2.52	87	10.8	926	45	71	66	155	77
48	1	0	1	1	10	68.5	155	78	110	134	257	1604	116	23.4	1.04	12	26	672	1715	28.5	95	94	71	124	87	13	134	140	69	214	74	9940	26536	25	35	5.1	12.3	65.4618	2.49	126	1.63	107	9.9	917	66	86	86	138	74
49	0	0	1	0	0	49	160	60	89	125	202	1125	97	23	1.05	12	39	603	1018	32.3	95	93	104	153	95	7	102	145	91	202	99	15080	30906	21	34	4.8	9.7	65.9483	2.32	80	1.53	64	9.1	644	56	69	94	103	75
50	0	0	1	2	80	67	162.5	69	84	74	230	1290	77	19.3	1.08	19	29	497	1597	32.3	96	98	78	113	75	11	102	115	70	179	76	8970	20227	27	36	4.9	10.6	66.0517	2.71	94	1.79	78	9.7	702	42	136	130	173	88
51	0	0	1	0	0	55.5	151	78	56	122	236	987	105	17.8	0.95	15	33	587	1057	38.2	97	97	76	110	77	9	136	117	68	141	64	8892	15510	21	38	5	9	66.5072	2.09	96	1.39	81	8.5	621	66	47	73	85	66
52	0	0	1	0	0	63	151	62	96	132	241	1312	105	20.8	1.11	21	52	461	1001	33.6	98	97	69	102	64	13	163	113	79	143	68	7797	14586	6	11	5	10.7	66.6667	2.1	85	1.4	69	9.9	725	58	79	109	110	80
53	1	0	1	2	30	58.4	161	58	27	23	223	551	32	9.4	1	11	24	1055	1370	X	93	87	71	90	56	6	58	122	76	140	85	8662	12600	75	69	4.9	6.8	66.7742	3.1	100	2.07	82	5.9	X	X	144	130	116	56
54	0	0	1	2	10	67	169	79	48	55	249	905	63	13.5	0.81	22	34	592	1020	42.3	97	92	80	108	77	8	83	121	73	171	78	9680	18468	26	43	5	8.6	67.1053	2.28	73	1.53	64	9.7	811	57	43	44	114	62
55	0	0	1	2	10	67	169	79	48	55	249	905	63	13.5	0.81	22	34	592	1020	42.3	97	92	80	108	77	8	83	121	73	171	78	9680	18468	26	42.5	5	8.6	67.1053	2.28	73	1.53	64	9.7	811	57	43	43	114	61
56	1	1	1	1	15	80	169	67	96	74	440	1258	65	15.7	1.22	16	49	600	1150	35	95	95	63	115	75	11	87	111	84	144	76	6993	16560	53	48	6.1	12.4	67.1429	2.8	80	1.88	68	10	682	36	60	57	117	59
57	0	0	1	1	27.5	64	170	71	65	64	215	934	60	14.6	0.97	21	28	619	1450	47.3	96	96	73	100	67	9	90	131	72	157	78	9563	15700	42	50	4.9	8.7	67.2026	3.11	90	2.09	77	6.3	686	44	60	58	117	60
58	0	1	1	2	15	68	160	65	84	67	312	1167	65	17.2	1.07	24	34	538	1399	43.2	98	96	68	115	74	10	88	121	68	172	79	8228	19780	36	43	5.4	9.9	67.4658	2.92	104	1.97	88	8.4	776	43	111	104	109	54
59	1	0	1	1	10	68	155.5	78	113	136	391	1348	97	19.8	1.1	21	28	636	1410	31	93	93	67	132	93	10	105	133	69	142	63	8911	18744	26	40	5.8	11	67.6724	2.32	114	1.57	101	8.2	663	48	73	73	134	71
60	0	1	1	1	15	55.5	160	83	52	84	185	789	72	14.2	0.81	19	27	412	810	39	95	92	95	119	87	7	83	146	60	181	62	13870	21539	44	67	4.7	7.9	68.0851	2.35	85	1.6	79	9	604	55	26	27	61	33
61	0	1	1	2	15	60	160	66	79	75	314	1212	77	20.2	1.13	27	39	572	1386	39.7	97	94	73	119	77	10	100	105	63	145	75	7665	17255	21	28	5.4	10.2	68.231	2.77	100	1.89	86	8.5	573	36	87	82	95	48
62	1	1	1	2	50	76	169	69	83	64	365	1102	58	14.5	0.95	17	25	692	1238	31.8	93	93	91	116	77	10	76	137	70	183	73	12467	21228	28	47	5.6	9.6	68.3721	2.15	63	1.47	54	7.4	766	40	32	31	97	50
63	0	0	1	1	20	76	173	63	159	108	328	2104	101	27.7	0.97	13	29	739	1903	27.4	96	95	54	133	85	16	120	144	66	224	63	7776	29792	43	44	5.3	14.9	68.4366	3.39	86	2.32	73	10.4	1294	62	138	127	148	73
64	1	0	2	2	40	70	162	66	126	80	385	1381	75	19.7	0.94	31	36	540	1125	35	92	90	88	152	99	9	76	158	90	238	97	13904	36176	40	50	5.7	11.1	68.4825	2.57	88	1.76	76	9.9	948	52	88	83	119	60
65	0	0	2	0	0	53	151	78	55	122	170	1026	112	90	0.97	14	31	525	1121	41	97	95	89	118	83	9	135	108	67	144	76	9612	16992	25	42	4.6	9.2	68.4932	2.19	98	1.5	87	8.5	613	67	39	61	86	67
66	0	0	1	1	42	63	169	69	119	98	206	1693	80	26	1.04	15	25	699	2189	33	97	98	71	121	77	13	122	101	77	120	76	7171	14520	76	58	5.1	12.5	68.5106	4.7	130	3.22	114	9.4	804	46	122	113	114	56
67	0	0	1	0	0	44	168	64	41	53	198	504	43	11.5	1.17	41	50	333	568	53	98	97	97	113	73	4	58	107	72	126	73	10379	14238			4.9	6.4	68.5535	1.59	45	1.09	57	7.7	422	36	53	49	87	43
68	1	1	1	2	50	79	169	69	47	35	421	670	34	8.5	0.93	26	22	621	1070	38	95	97	92	109	72	6	47	143	84	160	80	13156	17440			5.9	7.3	68.6275	2.04	59	1.4	54	6.9	550	28	19	18	22	11
69	0	1	1	2	15	60	160	66	90	85	262	1261	80	21	1.1	28	38	424	1389	36.9	97	96	63	115	75	11	107	98	63	182	86	6174	20930	34	40	5.1	10.4	68.7898	3.14	113	2.16	98	9.5	575	37	103	97	99	50
70	1	1	1	2	25	76	168	69	70	54	271	918	48	12.1	1.1	15	32	772	1426	43.1	96	97	82	85	56	11	86	109	76	138	83	8938	11730	39	46	4.9	8.8	68.8312	3.08	92	2.12	80	6.8	607	32	61	58	134	68
71	1	0	1	1	20	65	156	77	109	121	277	1578	110	24.3	1.03	15	25	595	1740	30.6	96	94	74	124	87	13	127	139	69	156	62	10286	19344	23	35	5.2	12.1	68.8525	2.44	116	1.68	104	9.2	753	52	70	70	150	80
72	0	0	1	1	20	76	176	63	127	86	413	1476	71	19	1.13	12	26	1011	1805	29	97	97	70	109	70	14	102	100	80	141	83	7000	15369	47	50	5.9	11.6	68.915	3.41	81	2.35	70	9.3	902	43	117	108	104	81
73	1	0	1	2	15	68	156	76	111	126	247	1608	112	23.6	1.01	17	27	562	1655	31.8	96	92	54	117	81	14	137	143	75	230	73	7722	26910	11	20	5	12.3	69.1919	1.98	94	1.37	84	10	811	56	80	79	151	80
74	0	0	1	2	33	75	166	67	100	75	555	1359	70	18.1	1.1	19	34	1054	1781	40.4	98	95	62	137	89	10	79	130	64	220	82	8060	30140	41	40	6.6	11	69.2308	3.38	101	2.34	95	8.9	871	45	102	96	138	69
75	0	0	1	1	20	74	170.5	64	161	115	307	1966	99	26.6	1.03	15	29	623	1807	30	96	94	65	150	96	13	102	133	81	212	77	8645	31800	50	48	5.4	14.2	69.2547	3.22	86	2.23	75	9.4	1223	61	105	98	163	81
76	1	0	1	2	20	78	170	67	137	99	292	1650	82	21.2	1.17	11	31	850	2043	30.9	96	95	83	147	96	11	85	127	84	181	81	10541	26607	27	30	5.3	12.5	69.2547	3.22	90	2.23	78	7.2	798	40	106	100	110	56
77	0	0	1	0	0	44	148	57	74	101	209	989	87	22.5	1.24	13	40	613	1290	38	97	98	86	137	84	7	103	123	80	182	88	10578	24934	19	27	4.8	9	69.2623	2.44	101	1.69	88	8.7	621	55	59	79	86	62
78	1	0	2	2	15	80	178	59	146	87	319	1703	74	21.3	1.06	19	35	640	1711	31	96	93	69	145	90	12	82	125	76	178	69	8625	25810	32	35	5.4	12.9	69.4611	3.34	74	2.32	64	8.6	1007	44	96	87	190	92
79	1	0	1	2	30	58	162	58	34	29	246	664	39	11.4	0.99	13	28	868	1241	47.9	92	89	83	116	72	6	55	166	96	197	104	13778	22852	72	67	5	7.3	69.7674	3.01	95	2.1	81	5	508	30	137	123	150	72
80	0	0	1	2	15	70	168	77	71	72	511	1009	65	14.4	1.211	33	47	860	1299	53.2	97	96	83	120	84	8	78	113	81	198	91	9379	23760	14	1	6.5	9.1	69.8842	2.59	80	1.81	75	8.7	733	47	59	59	113	61
81	0	0	1	2	20	85	172	67	133	100	477	1576	79	18.5	1.12	14	27	866	1893	29	96	96	70	97	63	16	125	121	81	130	74	8470	12610	40	44	6.2	12.2	69.9324	2.96	80	2.07	77	8.9	875	44	73	69	156	78
[truncated: 13 more columns]
